# Supplementary material for: readat: An R package for reading and working with SomaLogic ADAT files
Source: BMC Bioinformatics. 2016 May 4;17:201. doi: 10.1186/s12859-016-1007-8 (PMC4857291; doi:10.1186/s12859-016-1007-8)
Supplement: Additional file 1 — R source package of readat at the time of publication. [file 12859_2016_1007_MOESM1_ESM.zip]

Archive with 2 entries (2 files):
- additional file/biomed-central[1].csl
- additional file/readat_0.2.9.tar.gz
